# Supplementary material for: Non-SMC Element 2 (NSMCE2) of the SMC5/6 Complex Helps to Resolve Topological Stress
Source: Int J Mol Sci. 2016 Oct 26;17(11):1782. doi: 10.3390/ijms17111782 (PMC5133783; doi:10.3390/ijms17111782)
Supplement: Supplementary file 1 [file ijms-17-01782-s001.zip]

Archive with 3 entries (2 files):
- ijms-142388-Supplementary Materials/
- ijms-142388-Supplementary Materials/ijms-142388 Data S1-S3.zip
- ijms-142388-Supplementary Materials/ijms-142388-Supplementary Materials.pdf
